# Supplementary material for: Interleukin-8 and tumor necrosis factor-alpha in youth with mood disorders—A longitudinal study
Source: Front Psychiatry. 2022 Aug 11;13:964538. doi: 10.3389/fpsyt.2022.964538 (PMC9403049; doi:10.3389/fpsyt.2022.964538)
Supplement: Supplementary file 1 [file Table_1.XLSX]

## Sheet: Arkusz2
	Spearman's correlation
BIS-11	MDD					BD					CON
	R	t(N-2)	p			R	t(N-2)	p			R	t(N-2)	p
IL8 x BIS-11 attention	-0.0964899	-0.628257	0.533237			0.225004	1.03273	0.314057			0.244785	1.33593	0.192331
IL8 x BIS-11 cognitive instabillity	-0.167473	-1.1009	0.277211			0.457083	2.29827	0.0324634			0.251525	1.37516	0.179987
IL8 x BIS-11 motor	-0.171068	-1.12524	0.266879			0.321889	1.52046	0.144049			0.0646782	0.342963	0.734188
IL8 x BIS-11 perseverance	0.166568	1.09478	0.279853			-0.0121855	-0.0544993	0.957078			0.201237	1.08709	0.286269
IL8 x BIS-11 self-control	-0.101232	-0.659447	0.513208			-0.314689	-1.48266	0.153752			0.0148204	0.0784309	0.938043
IL8 x BIS-11 cognitive complexity	0.0325423	0.21101	0.8339			-0.174097	-0.79066	0.438418			0.0663325	0.351773	0.727642
IL8 x BIS-11 ATTENTION	-0.121429	-0.792819	0.432339			0.323989	1.53153	0.141303			0.304873	1.69387	0.101387
IL8 x BIS-11 MOTOR	-0.11707	-0.763952	0.449167			0.287588	1.34286	0.194359			0.123644	0.659324	0.515075
IL8 x BIS-11 NONPLANNING	-0.0431124	-0.279661	0.781111			-0.276394	-1.28618	0.213073			0.0510934	0.270715	0.788596
TNF-alpha x BIS-11 attention	0.107869	0.694754	0.491128			0.149477	0.676077	0.506735			-0.112129	-0.597098	0.55524
TNF-alpha x BIS-11 cognitive instabillity	0.0909513	0.584796	0.561889			0.252883	1.16892	0.25618			-0.15047	-0.805382	0.427386
TNF-alpha x BIS-11 motor	0.219338	1.4395	0.1576			0.355201	1.69932	0.104762			-0.0369512	-0.195661	0.846289
TNF-alpha x BIS-11 perseverance	0.157028	1.0181	0.3146			-0.176159	-0.800324	0.432928			-0.231971	-1.26189	0.217398
TNF-alpha x BIS-11 self-control	0.0372837	0.238898	0.812374			0.0707398	0.317152	0.754415			-0.365876	-2.08027	0.0467691
TNF-alpha x BIS-11 cognitive complexity	0.118506	0.764193	0.449128			0.0322599	0.144346	0.886672			-0.0574785	-0.304651	0.762885
TNF-alpha x BIS-11 ATTENTION	0.097978	0.630398	0.531932			0.228896	1.05157	0.305536			-0.188009	-1.01291	0.319774
TNF-alpha x BIS-11 MOTOR	0.220246	1.44576	0.155845			0.267771	1.2429	0.228281			-0.109769	-0.584372	0.563649
TNF-alpha x BIS-11 NONPLANNING	0.0975083	0.627347	0.53391			0.0405909	0.181678	0.857664			-0.278956	-1.53712	0.13549
DSQ-40	R	t(N-2)	p			R	t(N-2)	p			R	t(N-2)	p
IL8 x DSQ-40 sublimation	-0.141086	-0.912521	0.366829			0.341769	1.66653	0.110455			0.23066	1.25436	0.22008
IL8 x DSQ-40 humor	0.108196	0.69688	0.48981			0.362647	1.78325	0.0890074			-0.182361	-0.981421	0.33479
IL8 x DSQ-40 anticipation	-0.091321	-0.587193	0.560294			0.25481	1.20755	0.240647			-0.19691	-1.06275	0.296974
IL8 x DSQ-40 suppression	-0.00955641	-0.0611937	0.951502			0.22798	1.07299	0.29545			-0.0737397	-0.391259	0.698568
IL8 x DSQ-40 undoing	-0.138836	-0.897679	0.374598			-0.0318735	-0.146137	0.885207			0.0738962	0.392094	0.697957
IL8 x DSQ-40 pseudo-altruism	0.156285	1.01316	0.316924			0.470987	2.4467	0.0233037			-0.00751483	-0.0397658	0.968562
IL8 x DSQ-40 idealization	0.0457072	0.292975	0.771019			0.386301	1.91924	0.068646			0.0399335	0.211477	0.834047
IL8 x DSQ-40 reaction formation	-0.0228084	-0.146083	0.884572			0.30747	1.48074	0.153526			0.106778	0.568264	0.574385
IL8 x DSQ-40 projection	-0.0959196	-0.61703	0.540626			-0.132475	-0.612473	0.546801			0.283414	1.56381	0.129096
IL8 x DSQ-40 passive agression	-0.040874	-0.26194	0.794679			-0.121559	-0.561215	0.580591			0.365914	2.08052	0.0467447
IL8 x DSQ-40 acting out	-0.234208	-1.54257	0.130619			-0.14123	-0.653748	0.520369			0.168717	0.905749	0.372797
IL8 x DSQ-40 isolation	-0.156341	-1.01353	0.31675			-0.505758	-2.68661	0.0138135			0.167177	0.897247	0.377237
IL8 x DSQ-40 devaluation	-0.0165695	-0.106111	0.916012			-0.109648	-0.505517	0.61846			0.0143718	0.0760565	0.939915
IL8 x DSQ-40 autistic fantasy	-0.453763	-3.26049	0.00224198			-0.127239	-0.58786	0.562895			0.116038	0.618193	0.541444
IL8 x DSQ-40 denial	-0.0705865	-0.453104	0.652862			0.0492673	0.226045	0.823352			0.0462263	0.244868	0.808344
IL8 x DSQ-40 displacement	-0.239988	-1.58293	0.121122			0.20471	0.958395	0.348769			0.271359	1.49187	0.146915
IL8 x DSQ-40 dissociation	-0.121363	-0.782887	0.438192			0.344373	1.68093	0.10759			0.136884	0.731206	0.470729
IL8 x DSQ-40 splitting	-0.139699	-0.903368	0.371608			-0.0577563	-0.265115	0.793506			0.017843	0.0944313	0.925439
IL8 x DSQ-40 ratiolization	-0.0340594	-0.218213	0.828346			0.281538	1.34456	0.193113			-0.0636618	-0.337551	0.738219
IL8 x DSQ-40 somatization	-0.418722	-2.95241	0.0051978			0.097223	0.447652	0.658988			0.337729	1.89865	0.0679609
IL8 x DSQ-40 MATURE	-0.0612129	-0.39269	0.696582			0.492324	2.59201	0.017011			-0.104419	-0.555573	0.582915
IL8 x DSQ-40 NEUROTIC	-0.0148103	-0.0948429	0.924902			0.347676	1.69926	0.104038			0.15485	0.829392	0.413898
IL8 x DSQ-40 IMMATURE	-0.301114	-2.02191	0.0497438			-0.0513961	-0.235838	0.815843			0.306947	1.7066	0.0989663
TNF-alpha x DSQ-40 sublimation	-0.0268017	-0.16957	0.866203			0.0270406	0.123961	0.902525			0.0268399	0.142075	0.888038
TNF-alpha x DSQ-40 humor	0.234851	1.52806	0.134366			0.0391478	0.179535	0.859238			0.0583372	0.309218	0.759445
TNF-alpha x DSQ-40 anticipation	0.0989993	0.629217	0.532784			0.133921	0.61928	0.542393			-0.271962	-1.49545	0.145983
TNF-alpha x DSQ-40 suppression	0.104199	0.66262	0.511374			0.048296	0.221579	0.826782			-0.0498774	-0.264255	0.793519
TNF-alpha x DSQ-40 undoing	-0.0305917	-0.193569	0.847493			0.112332	0.518049	0.609839			-0.136333	-0.728204	0.472535
TNF-alpha x DSQ-40 pseudo-altruism	0.0792114	0.502556	0.618032			0.319054	1.54272	0.137835			0.0850374	0.451611	0.655028
TNF-alpha x DSQ-40 idealization	-0.0158584	-0.10031	0.920599			0.250562	1.18605	0.248849			0.301414	1.67272	0.10552
TNF-alpha x DSQ-40 reaction formation	-0.164261	-1.05318	0.298578			0.378959	1.87657	0.0745431			0.143823	0.769036	0.448311
TNF-alpha x DSQ-40 projection	-0.120201	-0.76577	0.448308			0.0806458	0.370773	0.71452			0.0508746	0.269552	0.789481
TNF-alpha x DSQ-40 passive agression	-0.0626914	-0.397277	0.693276			-0.2603	-1.23543	0.230313			-0.0549275	-0.291089	0.773129
TNF-alpha x DSQ-40 acting out	-0.2634	-1.72687	0.091907			-0.33383	-1.6229	0.119528			-0.308451	-1.71583	0.0972392
TNF-alpha x DSQ-40 isolation	-0.269975	-1.77332	0.0837902			-0.48468	-2.53928	0.0190834			-0.221756	-1.20338	0.238904
TNF-alpha x DSQ-40 devaluation	-0.113585	-0.723056	0.473853			-0.0932237	-0.429073	0.67224			-0.0105266	-0.0557046	0.955973
TNF-alpha x DSQ-40 autistic fantasy	-0.372562	-2.53909	0.0151069			-0.0700981	-0.322022	0.75062			-0.238719	-1.30079	0.203934
TNF-alpha x DSQ-40 denial	-0.0242465	-0.153393	0.878859			0.0736703	0.33852	0.738333			0.123896	0.660686	0.514213
TNF-alpha x DSQ-40 displacement	-0.081267	-0.515683	0.608914			-0.398118	-1.98881	0.0599089			0.222385	1.20697	0.23754
TNF-alpha x DSQ-40 dissociation	0.163999	1.05146	0.29936			0.185918	0.867101	0.395687			0.200115	1.08077	0.289021
TNF-alpha x DSQ-40 splitting	-0.0244045	-0.154393	0.878076			-0.18377	-0.856731	0.401265			0.320794	1.7922	0.0839141
TNF-alpha x DSQ-40 ratiolization	0.0501552	0.317609	0.752434			0.219634	1.03168	0.313958			0.129926	0.69338	0.493783
TNF-alpha x DSQ-40 somatization	-0.216135	-1.40005	0.169208			0.0458946	0.210537	0.835278			-0.128575	-0.686052	0.498322
TNF-alpha x DSQ-40 MATURE	0.122049	0.777721	0.441309			0.00148626	0.00681089	0.99463			-0.0513306	-0.271974	0.787637
TNF-alpha x DSQ-40 NEUROTIC	-0.103301	-0.65685	0.515039			0.381895	1.89358	0.0721405			0.21376	1.15788	0.256696
TNF-alpha x DSQ-40 IMMATURE	-0.180635	-1.16154	0.252306			-0.164113	-0.762396	0.454303			-0.030735	-0.162711	0.871915
